# Supplementary material for: Variations in phenolic acid metabolites among Forsythia suspensa populations in response to environmental heterogeneity
Source: Front Plant Sci. 2025 Nov 5;16:1683181. doi: 10.3389/fpls.2025.1683181 (PMC12626952; doi:10.3389/fpls.2025.1683181)
Supplement: Supplementary file 1 [file Table1.xlsx]

## Sheet:  Table S1 Content
Table S1. The relative content of 30 phenolic acid metabolites in 10 F. suspensa populations
Metabolite	Formula	Q1-(Da)	Q3-(Da)	Molecular-weight-(Da)	Ionization-model	WML1	WML2	WML3	ZZ1	ZZ2	ZZ3	PS1	PS2	PS3	AZ1	AZ2	AZ3	JX1	JX2	JX3	HX1	HX2	HX3	LC1	LC2	LC3	LS1	LS2	LS3	LT1	LT2	LT3	TS1	TS2	TS3
4-Ethylphenol-glucuronide	C14H18O7	299.11	107.05	298.1053	[M+H]+	1.29307e+06	629019	566708	649211	394063	580231	174220	402805	351987	321298	77623.3	117871	259174	226534	106550	370471	415223	464572	486239	618083	727033	527653	360186	1.12941e+06	445141	322820	491498	341665	501696	215866
1-O-Galloyl-beta-D-glucose	C13H16O10	333.0816	171.0287	332.0743	[M+H]+	34268.3	24209.9	31028	59989.5	57939.9	66221.9	64700.1	54778.4	50061.8	63242.4	48043.5	51123.7	67611.9	56747.8	52730.5	48210.6	38490.7	56306.2	65418.3	36563.2	38205.5	49195.5	57573.6	49937.2	39444.4	72104	48504.9	48398.8	49396.5	32435.9
4-Coumaroylshikimate	C16H16O7	321.0969	147.0441	320.0896	[M+H]+	122675	89708.1	105639	35230.4	36003.9	62998.2	58233	90846.3	74010.1	132626	22262.8	37788.6	2357.71	32429.2	27495.3	22412	33775.8	27670.2	32926.3	28962	122312	17775.6	29244	18546.9	11788.6	20916.3	45677.5	13855	28945	37864.5
Dicaffeoylshikimic-acid	C25H22O11	499.1258	163.0396	498.1162	[M+H]+	34164.4	27760.3	17097	39306.2	84393.3	81654.6	29392	28919.7	22259.8	49281.8	8726.63	5660.16	1132.03	1132.03	1132.03	43254.7	7363.46	31896	47710.7	26460.2	35526.2	39538.8	54873.5	38870.8	11443.5	17983.4	15744.1	42009.2	61759.5	50024.7
Raspberryketone-glucoside	C16H22O7	327.14	107.05	326.1366	[M+H]+	306295	341355	73897.3	1.56247e+06	754654	1.09017e+06	298428	342632	545744	228045	112083	137148	618921	566264	447177	271746	227946	164952	278466	352387	295697	559081	595621	660684	1.24824e+06	896808	1.3115e+06	230124	116150	226830
Hexahydrocurcumin	C21H26O6	375.18	137.06	374.1729	[M+H]+	1712.4	1712.4	1712.4	34694.1	28873.9	44070.5	1712.4	12111.8	1712.4	24637.3	29663.3	45455.3	14881.3	1712.4	1712.4	29817.7	30313	56587.8	129591	52176.7	52179.4	62827.5	79399.3	16652	19381.3	8562	50083.5	1712.4	53261.3	1712.4
Grandidentatin	C21H28O9	425.1764	147.0437	424.1733	[M+H]+	12078	13479.6	18497.6	12594.6	7478.62	19306	19191.8	19988.8	27141	13726.5	3258.53	11070	15729.2	14727.2	14247.8	651.706	651.706	651.706	29583.7	6023.7	20690.6	18107.5	17591.8	34510.9	11083.5	15588.4	7834.8	12703.8	12921	21861.7
1,3-Dicaffeoylquinic-acid	C25H24O12	517.13	163.04	516.1268	[M+H]+	101471	68846.6	80640.2	49139.9	5747.1	60535	48113.8	135157	46166.8	5747.1	5747.1	5747.1	45957.8	52717.4	36554.8	49417.2	79367.7	42368.2	44468.1	31902.1	34513.2	5747.1	5747.1	5747.1	5747.1	5747.1	5747.1	94625.1	65320.9	43967.7
Toluate	C8H8O2	137.0597	77.0403	136.0524	[M+H]+	75156.4	70025.5	78980.1	50924.9	5345.53	5345.53	87296.6	73931.6	60443.5	5345.53	5345.53	58981.2	76329.5	57051.2	67477.6	5345.53	5345.53	5345.53	62230.4	26727.6	37506.2	104324	5345.53	5345.53	5345.53	5345.53	5345.53	68346.5	42611.1	72064.1
Picein	C14H18O7	297.098	135.0653	298.1053	[M-H]-	5380.41	6150.65	5996.47	17205.1	15780.5	14061.1	24467.8	22736.2	19274.2	46609.7	12147.3	83658.7	10777.3	11180.7	9388.46	26134.3	21133.3	12837.2	12597.1	12447.1	31822.7	17365.6	19276.4	22957.1	13261.8	14616.5	16077.3	18104.8	21847.4	17351.8
Verbasoside	C20H30O12	461.17	315.11	462.1737	[M-H]-	951750	1.03034e+06	898808	1.09224e+06	925531	1.33141e+06	894645	1.18021e+06	1.55407e+06	1.77051e+06	1.91668e+06	2.09693e+06	1.72496e+06	2.15841e+06	1.22853e+06	1.25969e+06	726657	967215	858445	526768	280336	644953	765219	1.12937e+06	638649	551965	566943	1.00406e+06	449972	1.04599e+06
Homovanillic acid	C9H10O4	181.0506	122.0373	182.0579	[M-H]-	205722	295091	92224.7	59236.3	29929.7	91063.1	11345.2	23362.9	62467.5	29856.7	52710	24089.8	42826.4	29920.6	55659.8	27301.9	129265	50518.9	78907.5	91681.6	130482	102956	141383	82080.1	122512	137779	88452.3	73070.1	194428	98412.7
Terephthalic acid	C8H6O4	165.0193	121.0295	166.0266	[M-H]-	884253	552189	757292	930009	1.797e+06	1.30759e+06	934027	720353	583135	669143	785958	474741	783706	822392	832524	652758	1.00708e+06	767750	365012	360996	358694	399149	566063	564058	329014	398677	525596	585778	391210	611568
Homosyringic-Acid-4'-O-Glucoside	C16H22O10	373.11	193.05	374.1213	[M-H]-	2.21126e+06	1.7186e+06	772525	282275	841647	453912	179817	437750	210322	217053	359976	218868	563819	422289	267170	60104.1	285591	55918.1	403613	470467	1.55198e+06	274734	302766	379984	1.14782e+06	1.35102e+06	1.1568e+06	245018	1.003e+06	206595
Galloyl-acetyl-glucoside	C15H18O11	373.08	169.02	374.0849	[M-H]-	42136.1	5200.7	47550.8	373419	583100	247386	133513	26003.5	91395.5	168632	570493	143797	391782	72292.3	55333.8	793951	408224	443913	124080	119891	297476	493230	477455	500910	230158	468324	196505	137690	155510	234856
2,6-Di-Feruloyl-glucoside	C26H28O12	531.15	193.05	532.1581	[M-H]-	490525	317182	44278.6	483731	25977	577690	379269	322726	195467	681815	997050	1.94153e+06	415858	327480	715789	1.45199e+06	487719	418586	1.6668e+06	217191	605824	808169	1.83773e+06	2.04911e+06	57763.5	277999	273559	21770.4	2381.17	11905.9
Mandelic-acid-β-glucoside	C14H18O8	313.0929	101.0241	314.1002	[M-H]-	27477.6	100873	137947	2541	2541	2541	71444.8	30450.1	19965	50463	35638.7	101467	27880.4	18831.6	12705	60033.8	89905.4	259055	230528	170636	358001	215729	34278.4	2541	150144	62110.2	108074	261314	215456	488539
Caffeic acid	C9H8O4	179.03	135.05	180.0423	[M-H]-	297131	282604	347533	831527	828662	852319	44756.5	223782	239002	513917	601247	504442	793965	457160	426655	916736	1.09429e+06	1.14662e+06	923899	815497	3.09848e+06	1.12216e+06	768240	1.55253e+06	448794	690258	487900	351189	890491	680815
Gallic acid	C7H6O5	169.0143	125.0244	170.0215	[M-H]-	142029	145255	54761.5	105954	23710.6	56028.4	4742.11	4742.11	4742.11	4742.11	27162.1	4742.11	78383	45904.5	62042.8	26787.7	96562.5	49322.1	59430.9	118816	180918	121432	103407	57510.8	220196	115097	187785	82225.6	221694	82818.8
2,5-O-Di-CinnamylSorbitol	C24H30O6	415.21	119.09	414.2042	[M+H]+	1.38598e+07	1.4519e+07	1.9614e+07	2.22997e+07	1.56628e+07	1.26788e+07	1.45181e+07	1.57758e+07	1.32996e+07	1.38451e+07	1.67336e+07	1.65945e+07	1.85157e+07	1.27213e+07	1.15897e+07	1.06626e+07	5.90048e+06	7.86009e+06	1.07492e+07	9.99954e+06	1.0773e+07	6.50477e+06	1.15131e+07	1.33209e+07	1.27021e+07	1.59192e+07	1.79479e+07	1.97397e+07	1.34336e+07	1.03042e+07
[5]-Shogaol methyl	C17H24O3	277.18	145.06	276.1725	[M+H]+	76197.6	68002.1	175329	6404.18	6404.18	32020.9	160919	214382	231293	6404.18	6404.18	6404.18	50000.3	100920	39239.4	6404.18	68931.7	6404.18	42010.2	76011.5	116932	6404.18	6404.18	6404.18	120496	77235.7	81229.2	204928	64774.2	144381
Isosalicin	C13H18O7	285.1	89.02	286.1053	[M-H]-	37357.2	42589.4	100245	290976	75937	519012	153831	66597.4	39458.6	220971	181864	386692	160245	334904	670050	310575	318268	336068	140017	91230.5	55629.3	138929	118605	277737	121402	29962.3	83662.2	192282	38722.8	95032.5
Gallotannin	C27H24O18	635.089	169.0142	636.0963	[M-H]-	150763	245987	159238	99197	84365.6	234791	32046	55083.9	46823	41337.6	73231	35588	121940	109978	70215	54445.7	163725	250680	259864	207247	240912	178241	117578	116887	390267	240268	347548	186184	262619	114589
Protocatechuic acid 4-O-(6''-O-Galloy)Glucoside	C20H20O13	467.08	315.07	468.0904	[M-H]-	775535	693640	603449	1.62531e+06	527594	1.21173e+06	243257	332333	701201	465651	172695	203545	693691	289821	318109	306969	425936	577520	498454	1.72948e+06	576271	926015	839183	1.0828e+06	614970	241518	89121.5	259351	746880	196357
Benzyl alcohol rhamnosyl glucosyl glucoside	C25H38O15	577.21	179.07	578.2211	[M-H]-	62665.4	117539	68314.3	47991.8	14741.6	26200.7	111467	88643	128214	122446	129688	139553	77290.2	98436.5	144240	106221	96375	66330.4	67496.2	55971.2	45729.2	109919	60006.9	55468.4	79539.3	64704.2	65697	106190	46193.7	104844
6-O-Caffeoyl-D-glucose	C15H18O9	341.09	179.03	342.0951	[M-H]-	30079.8	30079.8	30079.8	30079.8	521133	441697	821240	8.13649e+06	3.9945e+06	1.80522e+06	972050	1.18411e+06	308435	395741	1.41783e+06	342142	658099	455139	247701	740955	30079.8	253597	1.53615e+06	591069	344392	150399	167878	1.41924e+06	529004	4.38e+06
3-O-Galloyl-Glucose	C13H16O10	331.069	169.01	332.0743	[M-H]-	47477.1	122739	177245	109830	130260	322743	146493	628340	599931	427724	210213	335475	415029	187284	285157	169783	179619	104632	240016	128108	161570	153803	341635	441137	131839	128802	141513	153241	156698	227158
Stypandrol	C26H22O6	429.1321	429.1331	430.1416	[M-H]-	455624	151103	414824	586196	619312	413000	94571.8	233351	225334	94750.1	379672	75497.3	224430	124389	142165	167062	432391	266829	63258.9	342364	67388.9	109239	90722.2	352375	427468	274617	288997	26799.4	66619.8	115052
Caffeoylquinic acid-glucose-rhamnose-caffeoyl	C37H44O21	823.24	191.06	824.2375	[M-H]-	246491	203120	507234	238986	91140.5	108974	473648	417288	374609	1.08058e+06	890087	725107	242339	387353	251673	351916	124066	127917	120737	191572	52958.1	169938	165100	215568	75855.6	103308	62017.7	250525	105385	311428
6'-O-Cinnamoyl-8-Epi-Arygioside	C25H28O12	519.1508	183.1	520.1581	[M-H]-	609.244	609.244	609.244	27673.9	28497.2	16835.6	609.244	609.244	609.244	609.244	609.244	609.244	609.244	609.244	609.244	20621.9	3046.22	16302.5	609.244	18545.9	609.244	609.244	609.244	609.244	26767.1	609.244	609.244	22701.1	8430.55	3747.36

## Sheet: Table S2 EnvironmentalVariables
Table S2 Environmental variables of 10 F. suspensa populations from the world climate database (www.worldclim.org)
Index	WML	ZZ	PS	AZ	JX	HX	LC	LS	LT	TS
bio1	7.61883	10.8885	8.04433	8.619	10.757	10.9737	11.689	12.0145	9.16383	7.83883
bio2	10.7497	11.287	11.2547	11.7353	11.028	10.296	10.5073	10.8557	8.893	9.58233
bio3	30.5007	30.7313	30.5534	30.8857	30.217	29.029	31.1716	31.3421	27.9584	29.2073
bio4	932.372	963.1	970.614	980.617	952.385	959.378	865.543	890.978	856.057	835.835
bio5	24.256	28.108	25.4	26.268	27.868	27.668	27.656	28.468	24.572	23.94
bio6	-10.988	-8.62	-11.436	-11.728	-8.628	-7.8	-6.052	-6.168	-7.236	-8.868
bio7	35.244	36.728	36.836	37.996	36.496	35.468	33.708	34.636	31.808	32.808
bio8	17.3933	20.8707	18.1147	18.8013	20.71	20.9153	20.9553	21.508	18.39	16.7813
bio9	-4.35067	-1.55067	-4.44533	-4.09933	-1.512	-1.40133	0.605333	0.626667	-1.69533	-2.88467
bio10	18.7767	22.3233	19.6393	20.17	22.1053	22.392	22.1667	22.7873	19.5667	17.9047
bio11	-4.35067	-1.55067	-4.44533	-4.09933	-1.512	-1.40133	0.605333	0.626667	-1.69533	-2.88467
bio12	696	606	660	572	573	622	766	710	718	631
bio13	178	150	176	142	130	165	151	143	135	116
bio14	6	5	5	4	5	4	7	7	7	4
bio15	94.8217	91.6743	99.4623	96.7534	85.7137	99.0883	72.3213	73.5849	73.0178	80.0946
bio16	410	354	402	347	325	379	379	357	359	326
bio17	22	19	19	16	18	17	30	27	25	16
bio18	407	343	397	337	300	371	352	328	326	304
bio19	22	19	19	16	18	17	30	27	25	16
elev	1474	929	1349	1219	1010	781	1080	1016	1444	1767
